# Supplementary material for: HBV p22-interacting protein C1QBP inhibits viral replication through impeding nucleocapsid formation and nuclear import
Source: PLoS Pathog. 2025 Oct 17;21(10):e1013581. doi: 10.1371/journal.ppat.1013581 (PMC12533850; doi:10.1371/journal.ppat.1013581)
Supplement: S1 Data — (XLSX) [file ppat.1013581.s008.xlsx]

## Sheet: Fig 1B
Protein IDs	Majority protein IDs	Protein names	Gene names	Fasta headers	Mol. weight [kDa]	Score	Intensity	Intensity HBC4-alpha-HA-Beads	Intensity HBC4-No-Ab-Beads	Intensity HEPG2-alpha-HA-Beads	Intensity HEPG2-No-Ab-Beads	iBAQ	iBAQ HBC4-alpha-HA-Beads	iBAQ HBC4-No-Ab-Beads	iBAQ HEPG2-alpha-HA-Beads	iBAQ HEPG2-No-Ab-Beads	LFQ intensity HBC4-alpha-HA-Beads	LFQ intensity HBC4-No-Ab-Beads	LFQ intensity HEPG2-alpha-HA-Beads	LFQ intensity HEPG2-No-Ab-Beads	MS/MS count HBC4-alpha-HA-Beads	MS/MS count HBC4-No-Ab-Beads	MS/MS count HEPG2-alpha-HA-Beads	MS/MS count HEPG2-No-Ab-Beads
Q4VCS5;A6NP16;A2BDD9;E7ERM3;Q4VCS5-2;A0A024R3A6;Q8IY63-2;Q8IY63	Q4VCS5;A6NP16;A2BDD9;E7ERM3;Q4VCS5-2	Angiomotin	AMOT	sp|Q4VCS5|AMOT_HUMAN Angiomotin OS=Homo sapiens OX=9606 GN=AMOT PE=1 SV=1;tr|A6NP16|A6NP16_HUMAN Angiomotin OS=Homo sapiens OX=9606 GN=AMOT PE=1 SV=1;tr|A2BDD9|A2BDD9_HUMAN AMOT protein OS=Homo sapiens OX=9606 GN=AMOT PE=2 SV=1;tr|E7ERM3|E7ERM3_HUMAN Angio	118.08	22.564	11923000	11923000	0	0	0	248390	248390	0	0	0	11923000	0	0	0	3	0	0	0
Q6P5Z4;B2RBL9;D3DUK1;P56945-5;P56945-8;P56945;P56945-7;P56945-2;P56945-6;B3KW85;A0A2R8YFK2;A0A2R8Y6M6;A0A2R8Y4C2;A0A2R8YFS8;A0A2R8Y5C9;A0A2R8Y596;P56945-4;P56945-3;B3KWE2;Q8NC57;A0A2R8Y5E4;A0A2R8Y8C4;Q96CD4;B3KWS6;H3BVF0;H3BSY4;H3BQJ7;H3BSB2;H3BN62	Q6P5Z4;B2RBL9;D3DUK1;P56945-5;P56945-8;P56945;P56945-7;P56945-2;P56945-6;B3KW85;A0A2R8YFK2;A0A2R8Y6M6;A0A2R8Y4C2;A0A2R8YFS8;A0A2R8Y5C9;A0A2R8Y596;P56945-4;P56945-3;B3KWE2;Q8NC57;A0A2R8Y5E4;A0A2R8Y8C4	Breast cancer anti-estrogen resistance protein 1	BCAR1	tr|Q6P5Z4|Q6P5Z4_HUMAN Breast cancer anti-estrogen resistance 1 OS=Homo sapiens OX=9606 GN=BCAR1 PE=2 SV=1;tr|B2RBL9|B2RBL9_HUMAN cDNA, FLJ95582, highly similar to Homo sapiens breast cancer anti-estrogen resistance 1 (BCAR1),mRNA OS=Homo sapiens OX=9606 P	93.388	108.23	154520000	154520000	0	0	0	3679000	3679000	0	0	0	142090000	0	0	0	23	0	0	0
A8K651;Q07021;I3L3Q7;I3L3B0	A8K651;Q07021;I3L3Q7;I3L3B0	Complement component 1 Q subcomponent-binding protein, mitochondrial	C1QBP	tr|A8K651|A8K651_HUMAN cDNA FLJ75700, highly similar to Homo sapiens complement component 1, q subcomponent binding protein (C1QBP), nuclear gene encoding mitochondrial protein, mRNA OS=Homo sapiens OX=9606 PE=2 SV=1;sp|Q07021|C1QBP_HUMAN Complement compon	31.38	75.942	118860000	118860000	0	0	0	9143300	9143300	0	0	0	111400000	0	0	0	20	0	0	0
P0DP25;P0DP24;P0DP23;B4DJ51;B2RDW0;H0Y7A7;M0QZ52;Q9BRL5;E7ETZ0;E7EMB3;F8WBR5;G3V479;Q96HY3;Q5ISS4;A8K1M2;G3V361	P0DP25;P0DP24;P0DP23;B4DJ51;B2RDW0;H0Y7A7;M0QZ52;Q9BRL5;E7ETZ0;E7EMB3;F8WBR5;G3V479;Q96HY3;Q5ISS4;A8K1M2		CALM3;CALM2;CALM1	sp|P0DP25|CALM3_HUMAN Calmodulin-3 OS=Homo sapiens OX=9606 GN=CALM3 PE=1 SV=1;sp|P0DP24|CALM2_HUMAN Calmodulin-2 OS=Homo sapiens OX=9606 GN=CALM2 PE=1 SV=1;sp|P0DP23|CALM1_HUMAN Calmodulin-1 OS=Homo sapiens OX=9606 GN=CALM1 PE=1 SV=1;tr|B4DJ51|B4DJ51_HUMAN	16.837	96.436	96670000	96670000	0	0	0	10741000	10741000	0	0	0	96670000	0	0	0	11	0	0	0
Q5HYL6;Q9NYL9;H0YKU1;H0YNJ8;H0YNU8	Q5HYL6;Q9NYL9;H0YKU1;H0YNJ8	Tropomodulin-3	DKFZp686E1899;TMOD3	tr|Q5HYL6|Q5HYL6_HUMAN Uncharacterized protein DKFZp686E1899 OS=Homo sapiens OX=9606 GN=DKFZp686E1899 PE=2 SV=1;sp|Q9NYL9|TMOD3_HUMAN Tropomodulin-3 OS=Homo sapiens OX=9606 GN=TMOD3 PE=1 SV=1;tr|H0YKU1|H0YKU1_HUMAN Tropomodulin-3 (Fragment) OS=Homo sapiens	39.554	16.673	23869000	23869000	0	0	0	1256200	1256200	0	0	0	23869000	0	0	0	3	0	0	0
G3V279;A0A024R6D4;P84090	G3V279;A0A024R6D4;P84090	Enhancer of rudimentary homolog	ERH	tr|G3V279|G3V279_HUMAN Enhancer of rudimentary homolog OS=Homo sapiens OX=9606 GN=ERH PE=1 SV=1;tr|A0A024R6D4|A0A024R6D4_HUMAN Enhancer of rudimentary homolog OS=Homo sapiens OX=9606 GN=ERH PE=3 SV=1;sp|P84090|ERH_HUMAN Enhancer of rudimentary homolog OS=H	8.2033	11.282	4464000	4464000	0	0	0	1116000	1116000	0	0	0	4464000	0	0	0	4	0	0	0
E9PR30;P62861	E9PR30;P62861	40S ribosomal protein S30	FAU	tr|E9PR30|E9PR30_HUMAN 40S ribosomal protein S30 OS=Homo sapiens OX=9606 GN=FAU PE=1 SV=1;sp|P62861|RS30_HUMAN 40S ribosomal protein S30 OS=Homo sapiens OX=9606 GN=FAU PE=1 SV=1	10.905	8.6195	5283900	5283900	0	0	0	1321000	1321000	0	0	0	5283900	0	0	0	2	0	0	0
A8K5I0;A0A1U9X7W4;A0A0G2JIW1;Q59EJ3;P0DMV9;P0DMV8;B4DNT8;B4DI39;B4DWK5;P0DMV8-2;B4DFN9;B4DVU9;B4E1S9;B4E388;B4E1T6;B4DNX1;V9GZ37;B3KTT5;Q9UQC1;B4DNV4	A8K5I0;A0A1U9X7W4;A0A0G2JIW1;Q59EJ3;P0DMV9;P0DMV8;B4DNT8;B4DI39;B4DWK5;P0DMV8-2;B4DFN9;B4DVU9;B4E1S9;B4E388	Heat shock 70 kDa protein 1B;Heat shock 70 kDa protein 1A	HEL-S-103;HSPA1B;HSPA1A	tr|A8K5I0|A8K5I0_HUMAN Epididymis secretory protein Li 103 OS=Homo sapiens OX=9606 GN=HSPA1B PE=2 SV=1;tr|A0A1U9X7W4|A0A1U9X7W4_HUMAN HSPA1A OS=Homo sapiens OX=9606 PE=3 SV=1;tr|A0A0G2JIW1|A0A0G2JIW1_HUMAN Heat shock 70 kDa protein 1B OS=Homo sapiens OX=96	70.051	42.917	45473000	45473000	0	0	0	1421000	1421000	0	0	0	45473000	0	0	0	10	0	0	0
Q5IST7;V9HWB4;P11021;B4DEF7	Q5IST7;V9HWB4;P11021;B4DEF7	78 kDa glucose-regulated protein	HEL-S-89n;HSPA5	tr|Q5IST7|Q5IST7_MACFA Heat-shock 70-kDa protein 5 (Fragment) OS=Macaca fascicularis OX=9541 PE=2 SV=1;tr|V9HWB4|V9HWB4_HUMAN Epididymis secretory sperm binding protein Li 89n OS=Homo sapiens OX=9606 GN=HEL-S-89n PE=2 SV=1;sp|P11021|BIP_HUMAN Endoplasmic r	66.676	51.562	32804000	32804000	0	0	0	1171600	1171600	0	0	0	32804000	0	0	0	13	0	0	0
G3V576;G3V4W0;Q5IST8;B4DY08;B2R5W2;G3V4C1;B2R603;G3V2Q1;A8K9A4;P07910-4;P07910-2;P07910;G3V4M8;G3V5X6;G3V3K6;G3V251;B4DMJ1;B4DSU6;G3V555;G3V5V7;G3V575;B4DQQ2;Q6PKD2;G3V2D6;B3KX96;A0A0G2JPF8;A0A0G2JNQ3;P07910-3;P0DMR1;O60812;B7ZW38;B2RXH8	G3V576;G3V4W0;Q5IST8;B4DY08;B2R5W2;G3V4C1;B2R603;G3V2Q1;A8K9A4;P07910-4;P07910-2;P07910;G3V4M8;G3V5X6;G3V3K6;G3V251;B4DMJ1;B4DSU6;G3V555;G3V5V7;G3V575;B4DQQ2;Q6PKD2;G3V2D6;B3KX96;A0A0G2JPF8;A0A0G2JNQ3;P07910-3;P0DMR1;O60812;B7ZW38;B2RXH8	Heterogeneous nuclear ribonucleoproteins C1/C2;Heterogeneous nuclear ribonucleoprotein C-like 4;Heterogeneous nuclear ribonucleoprotein C-like 1;Heterogeneous nuclear ribonucleoprotein C-like 3;Heterogeneous nuclear ribonucleoprotein C-like 2	HNRNPC;HNRPCL1;HNRNPCL4;HNRNPCL1;HNRNPCL3;HNRNPCL2	tr|G3V576|G3V576_HUMAN Heterogeneous nuclear ribonucleoproteins C1/C2 OS=Homo sapiens OX=9606 GN=HNRNPC PE=1 SV=1;tr|G3V4W0|G3V4W0_HUMAN Heterogeneous nuclear ribonucleoproteins C1/C2 (Fragment) OS=Homo sapiens OX=9606 GN=HNRNPC PE=1 SV=1;tr|Q5IST8|Q5IST8_	25.256	11.934	7100500	7100500	0	0	0	546200	546200	0	0	0	7100500	0	0	0	3	0	0	0
M0R0Y6;M0QYQ7;M0R0N3;M0R019;M0R2T0;B4DEG4;A0A087X0X3;P52272-2;P52272	M0R0Y6;M0QYQ7;M0R0N3;M0R019;M0R2T0;B4DEG4;A0A087X0X3;P52272-2;P52272	Heterogeneous nuclear ribonucleoprotein M	HNRNPM	tr|M0R0Y6|M0R0Y6_HUMAN Heterogeneous nuclear ribonucleoprotein M OS=Homo sapiens OX=9606 GN=HNRNPM PE=1 SV=1;tr|M0QYQ7|M0QYQ7_HUMAN Heterogeneous nuclear ribonucleoprotein M (Fragment) OS=Homo sapiens OX=9606 GN=HNRNPM PE=1 SV=1;tr|M0R0N3|M0R0N3_HUMAN Hete	10.739	22.245	4289600	4289600	0	0	0	1072400	1072400	0	0	0	4289600	0	0	0	2	0	0	0
B4DUQ1;B4DFF1;A0A024R228;Q5EC54;P61978-3;P61978;P61978-2;B3KU16;S4R359;Q5T6W2	B4DUQ1;B4DFF1;A0A024R228;Q5EC54;P61978-3;P61978;P61978-2;B3KU16	Heterogeneous nuclear ribonucleoprotein K	HNRPK;HNRNPK	tr|B4DUQ1|B4DUQ1_HUMAN cDNA FLJ54552, highly similar to Heterogeneous nuclear ribonucleoprotein K OS=Homo sapiens OX=9606 PE=2 SV=1;tr|B4DFF1|B4DFF1_HUMAN cDNA FLJ53312, highly similar to Heterogeneous nuclear ribonucleoprotein K OS=Homo sapiens OX=9606 PE	48.51	19.709	13789000	13789000	0	0	0	574520	574520	0	0	0	13789000	0	0	0	8	0	0	0
F8VZY9;B2RA03;A0A024RAY2;P05783;I6L965;CON__P05784	F8VZY9;B2RA03;A0A024RAY2;P05783;I6L965	Keratin, type I cytoskeletal 18	KRT18	tr|F8VZY9|F8VZY9_HUMAN Keratin, type I cytoskeletal 18 OS=Homo sapiens OX=9606 GN=KRT18 PE=1 SV=1;tr|B2RA03|B2RA03_HUMAN cDNA, FLJ94640, highly similar to Homo sapiens keratin 18 (KRT18), mRNA OS=Homo sapiens OX=9606 PE=2 SV=1;tr|A0A024RAY2|A0A024RAY2_HUMA	43.774	31.113	19622000	19622000	0	0	0	784870	784870	0	0	0	19622000	0	0	0	9	0	0	0
E9PMP7;H0Y424;E9PMS6;B7Z8W3;A0A1P7ZIM8;A0A0A0MTE2;E9PMT2;F8WD26;F8J2B5;J3KP06;Q8WWI1-3;Q8WWI1-5;Q8WWI1-4;Q8WWI1-2;Q8WWI1	E9PMP7;H0Y424;E9PMS6;B7Z8W3;A0A1P7ZIM8;A0A0A0MTE2;E9PMT2;F8WD26;F8J2B5;J3KP06;Q8WWI1-3;Q8WWI1-5;Q8WWI1-4;Q8WWI1-2;Q8WWI1	LIM domain only protein 7	LMO7	tr|E9PMP7|E9PMP7_HUMAN LIM domain only protein 7 (Fragment) OS=Homo sapiens OX=9606 GN=LMO7 PE=1 SV=8;tr|H0Y424|H0Y424_HUMAN LIM domain only protein 7 (Fragment) OS=Homo sapiens OX=9606 GN=LMO7 PE=1 SV=8;tr|E9PMS6|E9PMS6_HUMAN LIM domain only protein 7 OS=	119.42	7.1622	3561000	3561000	0	0	0	58377	58377	0	0	0	3561000	0	0	0	2	0	0	0
A0A0D9SFK2;A0A024QZ63;Q92614-3;Q92614-4;Q92614	A0A0D9SFK2;A0A024QZ63;Q92614-3;Q92614-4;Q92614	Unconventional myosin-XVIIIa	MYO18A;hCG_27198	tr|A0A0D9SFK2|A0A0D9SFK2_HUMAN Unconventional myosin-XVIIIa OS=Homo sapiens OX=9606 GN=MYO18A PE=1 SV=1;tr|A0A024QZ63|A0A024QZ63_HUMAN HCG27198, isoform CRA_c OS=Homo sapiens OX=9606 GN=hCG_27198 PE=3 SV=1;sp|Q92614-3|MY18A_HUMAN Isoform 3 of Unconventiona	231.1	11.313	4245000	4245000	0	0	0	42030	42030	0	0	0	4245000	0	0	0	2	0	0	0
E9PDF6;B0I1S9;O43795-2;O43795;H7C2Y7;B3KQI2;E7EQD9;Q05CR5;Q14777;C9JYW1;B2R643;Q9UBC5	E9PDF6;B0I1S9;O43795-2;O43795;H7C2Y7;B3KQI2	Unconventional myosin-Ib	MYO1B	tr|E9PDF6|E9PDF6_HUMAN Unconventional myosin-Ib OS=Homo sapiens OX=9606 GN=MYO1B PE=1 SV=1;tr|B0I1S9|B0I1S9_HUMAN MYO1B variant protein OS=Homo sapiens OX=9606 GN=MYO1B PE=2 SV=1;sp|O43795-2|MYO1B_HUMAN Isoform 2 of Unconventional myosin-Ib OS=Homo sapiens	128.48	28.546	27013000	27013000	0	0	0	442830	442830	0	0	0	27013000	0	0	0	6	0	0	0
H7BY16;B3KM80;Q6ZS99;B3KTP9;A0A024R4A0;P19338;Q9BQ02	H7BY16;B3KM80;Q6ZS99;B3KTP9;A0A024R4A0;P19338;Q9BQ02	Nucleolin	NCL	tr|H7BY16|H7BY16_HUMAN Nucleolin (Fragment) OS=Homo sapiens OX=9606 GN=NCL PE=1 SV=8;tr|B3KM80|B3KM80_HUMAN Nucleolin, isoform CRA_c OS=Homo sapiens OX=9606 GN=NCL PE=2 SV=1;tr|Q6ZS99|Q6ZS99_HUMAN cDNA FLJ45706 fis, clone FEBRA2028457, highly similar to Nu	32.389	30.578	25739000	25739000	0	0	0	1225700	1225700	0	0	0	25739000	0	0	0	9	0	0	0
A0A0A0MRQ5;A0A0A0MSI0;Q5IST6;B2R4P2;A0A384NPQ2;Q06830;B4DF70;V9HW12;P32119	A0A0A0MRQ5;A0A0A0MSI0;Q5IST6;B2R4P2;A0A384NPQ2;Q06830;B4DF70;V9HW12;P32119	Peroxiredoxin-1;Peroxiredoxin-2	PRDX1;HEL-S-2a;PRDX2	tr|A0A0A0MRQ5|A0A0A0MRQ5_HUMAN Peroxiredoxin-1 OS=Homo sapiens OX=9606 GN=PRDX1 PE=1 SV=1;tr|A0A0A0MSI0|A0A0A0MSI0_HUMAN Peroxiredoxin-1 (Fragment) OS=Homo sapiens OX=9606 GN=PRDX1 PE=1 SV=1;tr|Q5IST6|Q5IST6_MACFA Peroxiredoxin 1 (Fragment) OS=Macaca fasci	10.676	11.799	18774000	18774000	0	0	0	2086000	2086000	0	0	0	9775200	0	0	0	5	0	0	0
A6NLN1;A0A0U1RRM4;P26599;P26599-2;P26599-3;K7EKJ7;K7EK45;Q59H49;K7ELW5;K7ES59;A0A087WU68	A6NLN1;A0A0U1RRM4;P26599;P26599-2;P26599-3;K7EKJ7;K7EK45;Q59H49	Polypyrimidine tract-binding protein 1	PTBP1	tr|A6NLN1|A6NLN1_HUMAN Polypyrimidine tract binding protein 1, isoform CRA_b OS=Homo sapiens OX=9606 GN=PTBP1 PE=1 SV=4;tr|A0A0U1RRM4|A0A0U1RRM4_HUMAN Polypyrimidine tract-binding protein 1 OS=Homo sapiens OX=9606 GN=PTBP1 PE=1 SV=1;sp|P26599|PTBP1_HUMAN P	56.51	17.646	13225000	13225000	0	0	0	696070	696070	0	0	0	13225000	0	0	0	4	0	0	0
Q6NZ55;A8K4C8;P26373-2;P26373;H3BTH3;O60250;B4DGL7;J3QSB4	Q6NZ55;A8K4C8;P26373-2;P26373;H3BTH3;O60250;B4DGL7;J3QSB4	60S ribosomal protein L13	RPL13	tr|Q6NZ55|Q6NZ55_HUMAN 60S ribosomal protein L13 OS=Homo sapiens OX=9606 GN=RPL13 PE=1 SV=1;tr|A8K4C8|A8K4C8_HUMAN 60S ribosomal protein L13 OS=Homo sapiens OX=9606 GN=RPL13 PE=2 SV=1;sp|P26373-2|RL13_HUMAN Isoform 2 of 60S ribosomal protein L13 OS=Homo sa	24.265	12.172	7034800	7034800	0	0	0	781640	781640	0	0	0	7034800	0	0	0	3	0	0	0
E7EPB3;A0PJ62;B7Z6S8;A8K3Q9;A8K7N0;Q6IPH7;P50914	E7EPB3;A0PJ62;B7Z6S8;A8K3Q9;A8K7N0;Q6IPH7;P50914	60S ribosomal protein L14	RPL14	tr|E7EPB3|E7EPB3_HUMAN 60S ribosomal protein L14 OS=Homo sapiens OX=9606 GN=RPL14 PE=1 SV=1;tr|A0PJ62|A0PJ62_HUMAN RPL14 protein (Fragment) OS=Homo sapiens OX=9606 GN=RPL14 PE=2 SV=1;tr|B7Z6S8|B7Z6S8_HUMAN cDNA FLJ51325, highly similar to 60S ribosomal pro	14.558	7.4715	5789800	5789800	0	0	0	964960	964960	0	0	0	5789800	0	0	0	3	0	0	0
K7EJT5;K7EP65;K7EKS7;K7ELC4;K7EMH1;K7ERI7;Q7Z4W8;P35268	K7EJT5;K7EP65;K7EKS7;K7ELC4;K7EMH1;K7ERI7;Q7Z4W8;P35268	60S ribosomal protein L22	RPL22	tr|K7EJT5|K7EJT5_HUMAN 60S ribosomal protein L22 (Fragment) OS=Homo sapiens OX=9606 GN=RPL22 PE=1 SV=1;tr|K7EP65|K7EP65_HUMAN 60S ribosomal protein L22 (Fragment) OS=Homo sapiens OX=9606 GN=RPL22 PE=1 SV=1;tr|K7EKS7|K7EKS7_HUMAN Uncharacterized protein OS=	5.0827	12.864	14318000	14318000	0	0	0	4772700	4772700	0	0	0	10465000	0	0	0	4	0	0	0
B4E1M5;E7ESE0;B4DLV8;D6RAN4;Q5IFJ7;Q53Z07;P32969;H0Y9V9;A0A2R8Y5Y7	B4E1M5;E7ESE0;B4DLV8;D6RAN4;Q5IFJ7;Q53Z07;P32969;H0Y9V9;A0A2R8Y5Y7	60S ribosomal protein L9	RPL9	tr|B4E1M5|B4E1M5_HUMAN cDNA FLJ52179, highly similar to 60S ribosomal protein L9 OS=Homo sapiens OX=9606 PE=2 SV=1;tr|E7ESE0|E7ESE0_HUMAN 60S ribosomal protein L9 (Fragment) OS=Homo sapiens OX=9606 GN=RPL9 PE=1 SV=1;tr|B4DLV8|B4DLV8_HUMAN Ribosomal protein	16.944	13.197	18201000	18201000	0	0	0	2600200	2600200	0	0	0	18201000	0	0	0	4	0	0	0
H0YDD8;A0A024RCA7;P05387	H0YDD8;A0A024RCA7;P05387	60S acidic ribosomal protein P2	RPLP2	tr|H0YDD8|H0YDD8_HUMAN 60S acidic ribosomal protein P2 (Fragment) OS=Homo sapiens OX=9606 GN=RPLP2 PE=1 SV=1;tr|A0A024RCA7|A0A024RCA7_HUMAN Ribosomal protein, large, P2, isoform CRA_a OS=Homo sapiens OX=9606 GN=RPLP2 PE=3 SV=1;sp|P05387|RLA2_HUMAN 60S acid	8.9857	11.652	9190000	9190000	0	0	0	3063300	3063300	0	0	0	9190000	0	0	0	4	0	0	0
M0R3H0;M0R210;P62249;M0QX76;M0R1M5;Q6IPX4	M0R3H0;M0R210;P62249;M0QX76;M0R1M5;Q6IPX4	40S ribosomal protein S16	RPS16	tr|M0R3H0|M0R3H0_HUMAN 40S ribosomal protein S16 OS=Homo sapiens OX=9606 GN=RPS16 PE=1 SV=1;tr|M0R210|M0R210_HUMAN 40S ribosomal protein S16 OS=Homo sapiens OX=9606 GN=RPS16 PE=1 SV=1;sp|P62249|RS16_HUMAN 40S ribosomal protein S16 OS=Homo sapiens OX=9606 G	11.075	20.763	13042000	13042000	0	0	0	1863200	1863200	0	0	0	13042000	0	0	0	7	0	0	0
P60866;P60866-2;E5RIP1;E5RJX2;G3XAN0	P60866;P60866-2;E5RIP1;E5RJX2;G3XAN0	40S ribosomal protein S20	RPS20	sp|P60866|RS20_HUMAN 40S ribosomal protein S20 OS=Homo sapiens OX=9606 GN=RPS20 PE=1 SV=1;sp|P60866-2|RS20_HUMAN Isoform 2 of 40S ribosomal protein S20 OS=Homo sapiens OX=9606 GN=RPS20;tr|E5RIP1|E5RIP1_HUMAN 40S ribosomal protein S20 OS=Homo sapiens OX=960	13.373	11.882	12661000	12661000	0	0	0	2532300	2532300	0	0	0	12661000	0	0	0	5	0	0	0
D6RGE0;D6RI02;D6RED7;D6RAS7;B7Z3M5;H0Y8L7;D6RB09;E9PFI5;D6RG13;D6RAT0;Q6NXR8;A8K4W0;P61247	D6RGE0;D6RI02;D6RED7;D6RAS7;B7Z3M5;H0Y8L7;D6RB09;E9PFI5;D6RG13;D6RAT0;Q6NXR8;A8K4W0;P61247	40S ribosomal protein S3a	RPS3A	tr|D6RGE0|D6RGE0_HUMAN 40S ribosomal protein S3a (Fragment) OS=Homo sapiens OX=9606 GN=RPS3A PE=1 SV=1;tr|D6RI02|D6RI02_HUMAN 40S ribosomal protein S3a OS=Homo sapiens OX=9606 GN=RPS3A PE=1 SV=1;tr|D6RED7|D6RED7_HUMAN 40S ribosomal protein S3a (Fragment) O	7.2853	6.2496	9679100	9679100	0	0	0	2419800	2419800	0	0	0	6378000	0	0	0	2	0	0	0
Q96IR1;Q53HV1;B2R491;P62701;C9JEH7;A4FU11;Q496E4;P22090	Q96IR1;Q53HV1;B2R491;P62701;C9JEH7;A4FU11;Q496E4;P22090	40S ribosomal protein S4;40S ribosomal protein S4, X isoform;40S ribosomal protein S4, Y isoform 1	RPS4X;RPS4Y1	tr|Q96IR1|Q96IR1_HUMAN RPS4X protein (Fragment) OS=Homo sapiens OX=9606 GN=RPS4X PE=2 SV=2;tr|Q53HV1|Q53HV1_HUMAN Ribosomal protein S4, X-linked X isoform variant (Fragment) OS=Homo sapiens OX=9606 PE=2 SV=1;tr|B2R491|B2R491_HUMAN 40S ribosomal protein S4	27.259	11.342	6754200	6754200	0	0	0	422140	422140	0	0	0	6754200	0	0	0	2	0	0	0
B5MCP9;P62081;A0A2R8Y623;Q59FS3	B5MCP9;P62081;A0A2R8Y623	40S ribosomal protein S7	RPS7	tr|B5MCP9|B5MCP9_HUMAN 40S ribosomal protein S7 OS=Homo sapiens OX=9606 GN=RPS7 PE=1 SV=1;sp|P62081|RS7_HUMAN 40S ribosomal protein S7 OS=Homo sapiens OX=9606 GN=RPS7 PE=1 SV=1;tr|A0A2R8Y623|A0A2R8Y623_HUMAN 40S ribosomal protein S7 (Fragment) OS=Homo sapi	21.312	17.694	14348000	14348000	0	0	0	1434800	1434800	0	0	0	14348000	0	0	0	5	0	0	0
Q6PIX2;Q9BSV4;Q86VG2;A0A384N5Z8;P23246-2;P23246;C9IZL7;H7C367;A8K525;A0A0S2Z4Z9;Q15233-2;Q15233	Q6PIX2;Q9BSV4;Q86VG2;A0A384N5Z8;P23246-2;P23246;C9IZL7;H7C367;A8K525;A0A0S2Z4Z9;Q15233-2;Q15233	Splicing factor, proline- and glutamine-rich;Non-POU domain-containing octamer-binding protein	SFPQ;NONO	tr|Q6PIX2|Q6PIX2_HUMAN SFPQ protein (Fragment) OS=Homo sapiens OX=9606 GN=SFPQ PE=2 SV=1;tr|Q9BSV4|Q9BSV4_HUMAN SFPQ protein (Fragment) OS=Homo sapiens OX=9606 GN=SFPQ PE=2 SV=2;tr|Q86VG2|Q86VG2_HUMAN Splicing factor proline/glutamine-rich (Polypyrimidine	55.469	11.292	11026000	11026000	0	0	0	525060	525060	0	0	0	8723200	0	0	0	3	0	0	0
H0YKX5;Q8TCG4;Q15657;Q1ZYL5;F5H7S3;D9YZV7;H7BYY1;H0YKJ4;H0YK48;B7Z722;A0A494BZZ2;B7Z596;D9YZV5;D9YZV4;A0A0S2Z4G6;A0A0K0K1I0;A0A024R5W6;Q59GR8;Q6ZN40;P09493-2;P09493-5;P09493-9;P09493-8;P09493-7;P09493-6;P09493-4;P09493-3;P09493-10;P09493;H0YL42;A0A494C0V8	H0YKX5;Q8TCG4;Q15657;Q1ZYL5;F5H7S3;D9YZV7;H7BYY1;H0YKJ4;H0YK48;B7Z722;A0A494BZZ2;B7Z596;D9YZV5;D9YZV4;A0A0S2Z4G6;A0A0K0K1I0;A0A024R5W6;Q59GR8;Q6ZN40;P09493-2;P09493-5;P09493-9;P09493-8;P09493-7;P09493-6;P09493-4;P09493-3;P09493-10;P09493;H0YL42;A0A494C0V8	Tropomyosin alpha-1 chain	TPM1	tr|H0YKX5|H0YKX5_HUMAN Tropomyosin alpha-1 chain (Fragment) OS=Homo sapiens OX=9606 GN=TPM1 PE=1 SV=1;tr|Q8TCG4|Q8TCG4_HUMAN TPMsk1 (Fragment) OS=Homo sapiens OX=9606 GN=TPM1 PE=2 SV=1;tr|Q15657|Q15657_HUMAN Tropomyosin isoform OS=Homo sapiens OX=9606 PE=2	16.365	11.365	6761300	6761300	0	0	0	614670	614670	0	0	0	6761300	0	0	0	2	0	0	0
Q53F91;P09327;B4DV78;P09327-2;H7C0B6;O75366-2;O75366	Q53F91;P09327;B4DV78	Villin-1	VIL1	tr|Q53F91|Q53F91_HUMAN Villin 1 variant (Fragment) OS=Homo sapiens OX=9606 PE=2 SV=1;sp|P09327|VILI_HUMAN Villin-1 OS=Homo sapiens OX=9606 GN=VIL1 PE=1 SV=4;tr|B4DV78|B4DV78_HUMAN Villin-1 OS=Homo sapiens OX=9606 GN=VIL1 PE=1 SV=1	92.724	33.491	16277000	16277000	0	0	0	369930	369930	0	0	0	16277000	0	0	0	7	0	0	0
L8B1Z8	L8B1Z8			tr|L8B1Z8|L8B1Z8_HBV Capsid protein OS=Hepatitis B virus OX=10407 GN=PC-C PE=3 SV=1	24.397	45.822	62681000	62681000	0	0	0	6268100	6268100	0	0	0	62681000	0	0	0	4	0	0	0

## Sheet: Fig 9B
vector	C1QBP-FLAG	dMTS-FLAG
1.01211	0.606105	0.313131
0.957288	0.60965	0.343535
1.03061	0.570618	0.358166
	1	2	3	4	5	6	7	8	9	10	11	12
A				46634	51162	53341	90266	90794	84981	150731	142567	153486
B				dMTS-FLAG	dMTS-FLAG	dMTS-FLAG	C1QBP-FLAG	C1QBP-FLAG	C1QBP-FLAG	vector	vector	vector
C
D
E
F
G
H
										148928
				0.313131	0.343535	0.358166	0.606105	0.60965	0.570618	1.01211	0.957288	1.03061

## Sheet: S5C Fig
vector	C1QBP-FLAG	dMTS-FLAG
1.04314	1.09048	1.06877
0.999499	1.0211	0.999197
0.95736	0.972314	1.01466
	1	2	3	4	5	6	7	8	9	10	11	12
A	59543	58173	57588	47563	45789	45029	62861	61884	65863
B	vector	vector	vector	C1QBP-FLAG	C1QBP-FLAG	C1QBP-FLAG	dMTS-FLAG	dMTS-FLAG	dMTS-FLAG
C	EnII/Cp-luc	EnII/Cp-luc	EnII/Cp-luc	EnII/Cp-luc	EnII/Cp-luc	EnII/Cp-luc	EnII/Cp-luc	EnII/Cp-luc	EnII/Cp-luc
D
E
F
G
H
	1	2	3	4	5	6	7	8	9	10	11	12
A	787916	803399	830327	602065	618994	639261	811879	854908	896007
B	vector	vector	vector	C1QBP-FLAG	C1QBP-FLAG	C1QBP-FLAG	dMTS-FLAG	dMTS-FLAG	dMTS-FLAG
C	pRL-CMV	pRL-CMV	pRL-CMV	pRL-CMV	pRL-CMV	pRL-CMV	pRL-CMV	pRL-CMV	pRL-CMV
D
E
F
G
H
	0.0755702	0.0724086	0.0693558	0.0789998	0.0739733	0.0704391	0.0774266	0.0723867	0.0735072
	0.0724449
	1.04314	0.999499	0.95736	1.09048	1.0211	0.972314	1.06877	0.999197	1.01466
